# Supplementary material for: The Nucleosome Remodelling and Deacetylation complex coordinates the transcriptional response to lineage commitment in pluripotent cells
Source: Biol Open. 2024 Jan 22;13(1):bio060101. doi: 10.1242/bio.060101 (PMC10836651; doi:10.1242/bio.060101)
Supplement: Table S1. [file biolopen-13-060101-TableS1.xlsx]

## Sheet: Antibodies
Target	Species	Reference	Lot	Company	Quantity used
IgG	Rabbit	SLBK1654V			10μg
FLAG	Mouse	F1804	SLBD6976	Sigma	10μg

## Sheet: Expression
		qPCR primers
Target	TaqMan Probe	Forward	Reverse
Gapdh	Mm99999915_g1
Ppia	Mm02342430_g1
Atp5a1	Mm00431960_m1
Tbx3	Mm01195726_m1
Klf4	Mm00516104_m1
Zfp42 /Rex1	Mm03053975_g1
Nanog	Mm02019550_s1
Pou3f1		GGGGAAGAAACACTTTGTGC	TTCGGTTTAGTCGGGCATAC
Sox1	Mm00486299_s1
Irx3		CAGATCGCTGTAGTGCCTTGGA	GCGTCCAGATGGTTCTGTGG
Pax6	Mm00443081_m1
T	Mm01318252_m1
Sox17	Mm00488363_m1
Mixl1	Mm00489085_m1
Eomes	Mm01351985_m1
