# Supplementary material for: The Nucleosome Remodelling and Deacetylation complex coordinates the transcriptional response to lineage commitment in pluripotent cells
Source: Biol Open. 2024 Jan 22;13(1):bio060101. doi: 10.1242/bio.060101 (PMC10836651; doi:10.1242/bio.060101)
Supplement: Table S2. [file biolopen-13-060101-TableS2.xlsx]

## Sheet: WT 48h
GO Term	Goid	p-Value i	Matches
nitrogen compound metabolic process	GO:0006807	5.14e-17	561
cellular metabolic process	GO:0044237	1.41e-15	552
cellular nitrogen compound metabolic process	GO:0034641	9.98e-14	397
primary metabolic process	GO:0044238	7.02e-13	571
developmental process	GO:0032502	7.76e-13	410
organonitrogen compound metabolic process	GO:1901564	1.23e-12	403
positive regulation of cellular process	GO:0048522	1.11e-11	380
positive regulation of biological process	GO:0048518	2.13e-11	410
metabolic process	GO:0008152	2.93e-11	623
anatomical structure development	GO:0048856	7.01e-11	370
multicellular organism development	GO:0007275	1.62e-10	329
anatomical structure morphogenesis	GO:0009653	6.24e-10	206
regulation of nitrogen compound metabolic process	GO:0051171	6.46e-10	355
organic substance metabolic process	GO:0071704	9.36e-10	599
regulation of primary metabolic process	GO:0080090	3.15e-09	361
organic substance biosynthetic process	GO:1901576	4.1e-09	348
negative regulation of biological process	GO:0048519	6.11e-09	353
biosynthetic process	GO:0009058	6.95e-09	352
negative regulation of cellular process	GO:0048523	7.93e-09	316
regulation of cell population proliferation	GO:0042127	1.1e-08	143
small molecule metabolic process	GO:0044281	1.23e-08	146
cytoplasmic translation	GO:0002181	1.77e-08	29
cellular amide metabolic process	GO:0043603	2.44e-08	105
cellular nitrogen compound biosynthetic process	GO:0044271	3.92e-08	296
system development	GO:0048731	4.98e-08	268
regulation of cell death	GO:0010941	5.82e-08	141
positive regulation of metabolic process	GO:0009893	6.75e-08	261
detoxification	GO:0098754	7.86e-08	27
nucleobase-containing small molecule metabolic process	GO:0055086	9.23e-08	69
positive regulation of nitrogen compound metabolic process	GO:0051173	1.11e-07	222
cellular biosynthetic process	GO:0044249	1.19e-07	338
nucleotide metabolic process	GO:0009117	1.6e-07	64
regulation of programmed cell death	GO:0043067	1.93e-07	129
cellular component organization	GO:0016043	2.21e-07	387
cellular component organization or biogenesis	GO:0071840	2.42e-07	396
nucleoside phosphate metabolic process	GO:0006753	2.69e-07	64
positive regulation of cellular metabolic process	GO:0031325	3.24e-07	219
regulation of metabolic process	GO:0019222	3.89e-07	399
regulation of multicellular organismal process	GO:0051239	3.96e-07	207
response to toxic substance	GO:0009636	4.29e-07	32
regulation of apoptotic process	GO:0042981	4.46e-07	126
cell population proliferation	GO:0008283	4.49e-07	158
organic cyclic compound metabolic process	GO:1901360	4.5e-07	350
organonitrogen compound biosynthetic process	GO:1901566	4.56e-07	132
negative regulation of nitrogen compound metabolic process	GO:0051172	7.19e-07	178
nucleoside triphosphate metabolic process	GO:0009141	8.61e-07	40
generation of precursor metabolites and energy	GO:0006091	8.64e-07	55
negative regulation of cell death	GO:0060548	9.25e-07	99
cellular developmental process	GO:0048869	1.29e-06	278
purine nucleoside triphosphate metabolic process	GO:0009144	1.52e-06	38
cell differentiation	GO:0030154	1.71e-06	275
cellular aromatic compound metabolic process	GO:0006725	1.78e-06	336
negative regulation of macromolecule metabolic process	GO:0010605	1.79e-06	204
aerobic respiration	GO:0009060	2.02e-06	31
heterocycle metabolic process	GO:0046483	2.43e-06	331
purine ribonucleoside triphosphate metabolic process	GO:0009205	2.99e-06	37
negative regulation of programmed cell death	GO:0043069	3.59e-06	89
cellular response to chemical stimulus	GO:0070887	3.89e-06	211
regulation of macromolecule metabolic process	GO:0060255	4.14e-06	370
organophosphate metabolic process	GO:0019637	4.44e-06	88
regulation of developmental process	GO:0050793	4.53e-06	186
positive regulation of macromolecule metabolic process	GO:0010604	4.57e-06	236
regulation of neurogenesis	GO:0050767	5.18e-06	53
regulation of nervous system development	GO:0051960	5.57e-06	60
regulation of cell development	GO:0060284	6.33e-06	63
ribonucleoside triphosphate metabolic process	GO:0009199	6.48e-06	37
gliogenesis	GO:0042063	7.31e-06	44
positive regulation of cell population proliferation	GO:0008284	7.8e-06	90
negative regulation of metabolic process	GO:0009892	8.61e-06	213
programmed cell death	GO:0012501	9.27e-06	147
nervous system development	GO:0007399	9.56e-06	160
regulation of cellular metabolic process	GO:0031323	1.09e-05	330
cell death	GO:0008219	1.15e-05	157
translation at presynapse	GO:0140236	1.16e-05	15
translation at synapse	GO:0140241	1.16e-05	15
translation at postsynapse	GO:0140242	1.16e-05	15
regulation of anatomical structure morphogenesis	GO:0022603	1.16e-05	87
nucleobase-containing compound metabolic process	GO:0006139	1.29e-05	321
negative regulation of apoptotic process	GO:0043066	1.3e-05	86
cell development	GO:0048468	1.83e-05	158
phosphate-containing compound metabolic process	GO:0006796	2.06e-05	187
apoptotic process	GO:0006915	2.13e-05	142
peptide metabolic process	GO:0006518	2.16e-05	81
energy derivation by oxidation of organic compounds	GO:0015980	2.21e-05	42
phosphorus metabolic process	GO:0006793	2.29e-05	188
cellular detoxification	GO:1990748	2.47e-05	22
cellular response to toxic substance	GO:0097237	3.54e-05	22
regulation of locomotion	GO:0040012	3.78e-05	92
catabolic process	GO:0009056	3.81e-05	171
regulation of cell motility	GO:2000145	4.17e-05	89
ATP metabolic process	GO:0046034	4.44e-05	33
cellular respiration	GO:0045333	5.37e-05	34
regulation of cell migration	GO:0030334	5.6e-05	85
ribonucleotide metabolic process	GO:0009259	5.81e-05	50
cellular response to cytokine stimulus	GO:0071345	6.72e-05	81
regulation of protein metabolic process	GO:0051246	8.86e-05	183
neurogenesis	GO:0022008	8.94e-05	120
response to cytokine	GO:0034097	9.12e-05	92
purine ribonucleotide metabolic process	GO:0009150	0.0001	48
cell morphogenesis	GO:0000902	0.0001	87
cellular modified amino acid metabolic process	GO:0006575	0.000106	29
glial cell differentiation	GO:0010001	0.000115	35
cellular oxidant detoxification	GO:0098869	0.000121	19
ribose phosphate metabolic process	GO:0019693	0.000127	50
tissue development	GO:0009888	0.00015	136
anatomical structure formation involved in morphogenesis	GO:0048646	0.000153	98
translational elongation	GO:0006414	0.000173	44
purine nucleotide metabolic process	GO:0006163	0.000228	49
response to oxidative stress	GO:0006979	0.000314	45
purine-containing compound metabolic process	GO:0072521	0.000333	51
nucleoside triphosphate biosynthetic process	GO:0009142	0.000426	23
negative regulation of developmental process	GO:0051093	0.000458	85
negative regulation of cellular metabolic process	GO:0031324	0.000517	156
regulation of cellular component organization	GO:0051128	0.000548	167
locomotion	GO:0040011	0.000624	107
glutathione metabolic process	GO:0006749	0.00066	16
regulation of cell differentiation	GO:0045595	0.000721	124
organic cyclic compound biosynthetic process	GO:1901362	0.001077	246
cell morphogenesis involved in differentiation	GO:0000904	0.001108	64
cell migration	GO:0016477	0.001118	115
purine nucleoside triphosphate biosynthetic process	GO:0009145	0.001265	21
negative regulation of multicellular organismal process	GO:0051241	0.001364	91
regulation of multicellular organismal development	GO:2000026	0.001417	114
aromatic compound biosynthetic process	GO:0019438	0.001458	238
purine ribonucleotide biosynthetic process	GO:0009152	0.001727	28
oxidative phosphorylation	GO:0006119	0.001931	22
ribonucleotide biosynthetic process	GO:0009260	0.002001	29
purine-containing compound biosynthetic process	GO:0072522	0.002051	30
nucleobase-containing compound biosynthetic process	GO:0034654	0.002204	233
snoRNA guided rRNA pseudouridine synthesis	GO:0000454	0.002511	5
positive regulation of biosynthetic process	GO:0009891	0.002579	144
heterocycle biosynthetic process	GO:0018130	0.002636	236
regulation of catabolic process	GO:0009894	0.003032	78
purine nucleotide biosynthetic process	GO:0006164	0.00325	29
carboxylic acid metabolic process	GO:0019752	0.003297	77
regulation of biological quality	GO:0065008	0.003303	243
positive regulation of nucleobase-containing compound metabolic process	GO:0045935	0.003405	142
hexose catabolic process	GO:0019320	0.003639	11
ribose phosphate biosynthetic process	GO:0046390	0.004735	29
ATP biosynthetic process	GO:0006754	0.005001	19
purine ribonucleoside triphosphate biosynthetic process	GO:0009206	0.00509	20
positive regulation of neurogenesis	GO:0050769	0.005264	35
embryo development	GO:0009790	0.005634	97
tissue morphogenesis	GO:0048729	0.005635	59
negative regulation of protein metabolic process	GO:0051248	0.005813	88
glucose catabolic process	GO:0006007	0.0064	9
sulfur compound metabolic process	GO:0006790	0.006594	36
animal organ development	GO:0048513	0.007004	217
stem cell population maintenance	GO:0019827	0.007412	27
oxoacid metabolic process	GO:0043436	0.007441	77
regulation of plasma membrane bounded cell projection organization	GO:0120035	0.008693	64
positive regulation of cellular biosynthetic process	GO:0031328	0.008846	139
regulation of cell projection organization	GO:0031344	0.008849	65
monosaccharide catabolic process	GO:0046365	0.008993	11
ribonucleoside triphosphate biosynthetic process	GO:0009201	0.009898	20
cellular response to organic substance	GO:0071310	0.010311	161
positive regulation of DNA-templated transcription	GO:0045893	0.010331	120
positive regulation of nucleic acid-templated transcription	GO:1903508	0.010331	120
organic acid metabolic process	GO:0006082	0.010608	77
epithelium development	GO:0060429	0.011124	88
cell motility	GO:0048870	0.011756	122
maintenance of cell number	GO:0098727	0.011894	27
positive regulation of RNA biosynthetic process	GO:1902680	0.012281	120
positive regulation of RNA metabolic process	GO:0051254	0.012714	128
response to stress	GO:0006950	0.013343	237
regulation of phosphate metabolic process	GO:0019220	0.013825	106
regulation of phosphorus metabolic process	GO:0051174	0.014258	106
nucleotide biosynthetic process	GO:0009165	0.015139	32
macromolecule biosynthetic process	GO:0009059	0.01534	266
regulation of cell morphogenesis	GO:0022604	0.015597	36
nucleoside phosphate biosynthetic process	GO:1901293	0.016355	32
positive regulation of developmental process	GO:0051094	0.016404	107
central nervous system development	GO:0007417	0.016823	74
response to organic substance	GO:0010033	0.017064	200
actin cytoskeleton organization	GO:0030036	0.017965	62
regulation of molecular function	GO:0065009	0.020942	197
positive regulation of cell development	GO:0010720	0.023233	39
axonogenesis	GO:0007409	0.024225	45
organelle organization	GO:0006996	0.024242	230
negative regulation of cell differentiation	GO:0045596	0.027833	62
negative regulation of gene expression	GO:0010629	0.028253	88
organic substance catabolic process	GO:1901575	0.02876	137
neuron projection development	GO:0031175	0.031459	82
morphogenesis of an epithelium	GO:0002009	0.031861	50
positive regulation of multicellular organismal process	GO:0051240	0.033309	117
NADH metabolic process	GO:0006734	0.033621	11
astrocyte differentiation	GO:0048708	0.033997	16
negative regulation of cell-substrate adhesion	GO:0010812	0.034852	13
amide biosynthetic process	GO:0043604	0.035932	68
small molecule catabolic process	GO:0044282	0.040499	37
cellular response to leukemia inhibitory factor	GO:1990830	0.042036	33
cellular catabolic process	GO:0044248	0.042402	132
positive regulation of macromolecule biosynthetic process	GO:0010557	0.043113	129
response to leukemia inhibitory factor	GO:1990823	0.045067	33
genomic imprinting	GO:0071514	0.045326	10
carbohydrate derivative metabolic process	GO:1901135	0.046634	79
stem cell differentiation	GO:0048863	0.04696	31

## Sheet: KO 48h
GO Term	Goid	p-Value i	Matches
cellular metabolic process	GO:0044237	3.71455e-14	422
positive regulation of biological process	GO:0048518	4.55083e-14	328
positive regulation of metabolic process	GO:0009893	1.22487e-13	224
positive regulation of cellular process	GO:0048522	5.89368e-13	301
positive regulation of nitrogen compound metabolic process	GO:0051173	1.38385e-12	191
developmental process	GO:0032502	2.54489e-12	318
positive regulation of cellular metabolic process	GO:0031325	3.2837e-12	189
negative regulation of cellular process	GO:0048523	6.23819e-12	258
regulation of nitrogen compound metabolic process	GO:0051171	1.33484e-11	283
anatomical structure development	GO:0048856	1.65943e-11	291
positive regulation of macromolecule metabolic process	GO:0010604	1.72061e-11	204
multicellular organism development	GO:0007275	3.7192e-11	260
negative regulation of biological process	GO:0048519	7.58092e-11	282
nitrogen compound metabolic process	GO:0006807	8.04269e-11	414
cellular nitrogen compound metabolic process	GO:0034641	1.16769e-10	300
regulation of primary metabolic process	GO:0080090	5.57682e-10	284
regulation of metabolic process	GO:0019222	1.5869e-09	318
metabolic process	GO:0008152	2.39398e-09	470
cell death	GO:0008219	3.04539e-09	136
regulation of cell death	GO:0010941	3.06219e-09	117
regulation of cellular metabolic process	GO:0031323	1.19819e-08	268
cellular nitrogen compound biosynthetic process	GO:0044271	1.76292e-08	233
cellular developmental process	GO:0048869	2.28248e-08	224
cell differentiation	GO:0030154	2.47857e-08	222
anatomical structure morphogenesis	GO:0009653	2.69183e-08	159
programmed cell death	GO:0012501	2.72599e-08	125
regulation of macromolecule metabolic process	GO:0060255	3.16166e-08	295
positive regulation of nucleobase-containing compound metabolic process	GO:0045935	3.32517e-08	129
regulation of programmed cell death	GO:0043067	3.60437e-08	106
organic cyclic compound metabolic process	GO:1901360	4.019e-08	276
regulation of apoptotic process	GO:0042981	5.76041e-08	104
organic substance biosynthetic process	GO:1901576	5.78931e-08	267
apoptotic process	GO:0006915	6.47169e-08	121
regulation of cell population proliferation	GO:0042127	6.98144e-08	113
cellular biosynthetic process	GO:0044249	7.00252e-08	264
biosynthetic process	GO:0009058	8.88433e-08	270
primary metabolic process	GO:0044238	9.13531e-08	421
negative regulation of cell death	GO:0060548	9.21912e-08	83
organic substance metabolic process	GO:0071704	1.52422e-07	450
heterocycle metabolic process	GO:0046483	1.54246e-07	262
cellular aromatic compound metabolic process	GO:0006725	1.8106e-07	265
positive regulation of RNA metabolic process	GO:0051254	2.52176e-07	117
cellular response to chemical stimulus	GO:0070887	3.59464e-07	170
organonitrogen compound metabolic process	GO:1901564	6.69578e-07	293
aerobic respiration	GO:0009060	1.15659e-06	27
oxidative phosphorylation	GO:0006119	1.52531e-06	23
regulation of protein metabolic process	GO:0051246	2.37647e-06	150
cellular component organization or biogenesis	GO:0071840	2.65002e-06	302
positive regulation of cellular biosynthetic process	GO:0031328	2.99273e-06	122
positive regulation of biosynthetic process	GO:0009891	3.19272e-06	124
system development	GO:0048731	4.46832e-06	203
nucleobase-containing compound metabolic process	GO:0006139	4.77061e-06	251
cellular component organization	GO:0016043	4.81872e-06	294
cell migration	GO:0016477	5.42907e-06	99
negative regulation of programmed cell death	GO:0043069	5.68681e-06	72
organic cyclic compound biosynthetic process	GO:1901362	6.36407e-06	201
regulation of multicellular organismal process	GO:0051239	7.92076e-06	159
cell population proliferation	GO:0008283	8.83766e-06	122
small molecule metabolic process	GO:0044281	9.35385e-06	109
regulation of developmental process	GO:0050793	9.59473e-06	146
cellular respiration	GO:0045333	9.95174e-06	30
heterocycle biosynthetic process	GO:0018130	1.06107e-05	194
positive regulation of DNA-templated transcription	GO:0045893	1.25842e-05	105
positive regulation of nucleic acid-templated transcription	GO:1903508	1.25842e-05	105
negative regulation of apoptotic process	GO:0043066	1.28183e-05	70
aromatic compound biosynthetic process	GO:0019438	1.39932e-05	194
positive regulation of RNA biosynthetic process	GO:1902680	1.51896e-05	105
positive regulation of macromolecule biosynthetic process	GO:0010557	1.75165e-05	114
positive regulation of cell population proliferation	GO:0008284	2.19502e-05	72
generation of precursor metabolites and energy	GO:0006091	2.91244e-05	43
energy derivation by oxidation of organic compounds	GO:0015980	3.31002e-05	35
regulation of gene expression	GO:0010468	4.48526e-05	231
cell motility	GO:0048870	4.57535e-05	105
regulation of cell motility	GO:2000145	4.72724e-05	72
cytoplasmic translation	GO:0002181	5.52888e-05	21
regulation of nucleobase-containing compound metabolic process	GO:0019219	6.6683e-05	191
nucleobase-containing compound biosynthetic process	GO:0034654	6.98954e-05	188
negative regulation of metabolic process	GO:0009892	7.17234e-05	164
negative regulation of macromolecule metabolic process	GO:0010605	7.48861e-05	155
regulation of RNA metabolic process	GO:0051252	0.000110488	178
regulation of locomotion	GO:0040012	0.000130779	73
regulation of cellular component organization	GO:0051128	0.000131331	134
regulation of cell migration	GO:0030334	0.000131472	68
response to oxidative stress	GO:0006979	0.00016189	38
negative regulation of nitrogen compound metabolic process	GO:0051172	0.000172102	133
regulation of biosynthetic process	GO:0009889	0.000184057	196
positive regulation of developmental process	GO:0051094	0.000281745	91
cell development	GO:0048468	0.000328895	121
tissue development	GO:0009888	0.000331992	107
locomotion	GO:0040011	0.000475295	86
regulation of cellular biosynthetic process	GO:0031326	0.000492083	191
cellular amide metabolic process	GO:0043603	0.000572476	74
negative regulation of cellular metabolic process	GO:0031324	0.000599143	123
protein-containing complex organization	GO:0043933	0.000644364	98
gene expression	GO:0010467	0.000668014	271
anatomical structure formation involved in morphogenesis	GO:0048646	0.000669571	77
nucleic acid metabolic process	GO:0090304	0.001125	221
regulation of macromolecule biosynthetic process	GO:0010556	0.001178	182
nucleotide metabolic process	GO:0009117	0.001216	45
neuron projection development	GO:0031175	0.001237	70
RNA metabolic process	GO:0016070	0.001299	201
peptide metabolic process	GO:0006518	0.001685	61
nucleoside phosphate metabolic process	GO:0006753	0.001717	45
negative regulation of cellular component organization	GO:0051129	0.001814	53
animal organ development	GO:0048513	0.002538	171
regulation of aerobic respiration	GO:1903715	0.003096	10
positive regulation of transcription by RNA polymerase II	GO:0045944	0.003844	79
protein-containing complex assembly	GO:0065003	0.004076	87
regulation of protein-containing complex assembly	GO:0043254	0.004448	36
ribose phosphate metabolic process	GO:0019693	0.005212	38
neurogenesis	GO:0022008	0.005422	90
macromolecule biosynthetic process	GO:0009059	0.005477	208
organonitrogen compound biosynthetic process	GO:1901566	0.005684	93
regulation of protein modification process	GO:0031399	0.005704	92
cellular modified amino acid metabolic process	GO:0006575	0.006038	22
positive regulation of locomotion	GO:0040017	0.006276	46
cellular response to stress	GO:0033554	0.006819	105
regulation of DNA-templated transcription	GO:0006355	0.007052	158
purine ribonucleotide metabolic process	GO:0009150	0.007308	36
positive regulation of cell motility	GO:2000147	0.007318	45
regulation of nucleic acid-templated transcription	GO:1903506	0.00732	158
ribonucleotide metabolic process	GO:0009259	0.008057	37
carboxylic acid metabolic process	GO:0019752	0.008077	61
regulation of RNA biosynthetic process	GO:2001141	0.008496	158
purine nucleoside triphosphate metabolic process	GO:0009144	0.008832	26
phosphate-containing compound metabolic process	GO:0006796	0.008973	137
nucleobase-containing small molecule metabolic process	GO:0055086	0.009304	46
nucleoside triphosphate metabolic process	GO:0009141	0.010065	27
purine nucleotide metabolic process	GO:0006163	0.010454	37
RNA biosynthetic process	GO:0032774	0.011977	161
positive regulation of protein metabolic process	GO:0051247	0.012377	88
DNA-templated transcription	GO:0006351	0.013548	160
nucleic acid-templated transcription	GO:0097659	0.013793	160
phosphorus metabolic process	GO:0006793	0.014171	137
tissue morphogenesis	GO:0048729	0.014321	47
organic substance catabolic process	GO:1901575	0.01473	109
epithelium development	GO:0060429	0.015145	70
oxoacid metabolic process	GO:0043436	0.015997	61
regulation of phosphate metabolic process	GO:0019220	0.016196	84
regulation of phosphorus metabolic process	GO:0051174	0.016632	84
negative regulation of macromolecule biosynthetic process	GO:0010558	0.017876	87
purine ribonucleoside triphosphate metabolic process	GO:0009205	0.019622	25
cellular response to organic substance	GO:0071310	0.02113	125
organic acid metabolic process	GO:0006082	0.021564	61
purine-containing compound metabolic process	GO:0072521	0.022415	38
regulation of transferase activity	GO:0051338	0.022945	59
regulation of oxidative phosphorylation	GO:0002082	0.024468	8
negative regulation of biosynthetic process	GO:0009890	0.024618	91
response to organic substance	GO:0010033	0.025381	155
nervous system development	GO:0007399	0.028546	114
organophosphate metabolic process	GO:0019637	0.029858	61
ribose phosphate biosynthetic process	GO:0046390	0.030386	23
positive regulation of cell migration	GO:0030335	0.031919	42
ribonucleoside triphosphate metabolic process	GO:0009199	0.031976	25
regulation of multicellular organismal development	GO:2000026	0.032332	86
negative regulation of gene expression	GO:0010629	0.033713	70
translation at presynapse	GO:0140236	0.034221	10
translation at synapse	GO:0140241	0.034221	10
translation at postsynapse	GO:0140242	0.034221	10
positive regulation of cell death	GO:0010942	0.034611	47
regulation of phosphorylation	GO:0042325	0.036277	76
purine nucleoside triphosphate biosynthetic process	GO:0009145	0.038616	16
cellular response to cytokine stimulus	GO:0071345	0.039574	58
negative regulation of protein-containing complex assembly	GO:0031333	0.04032	18
purine-containing compound biosynthetic process	GO:0072522	0.040788	23
intrinsic apoptotic signaling pathway	GO:0097193	0.042052	28
developmental growth	GO:0048589	0.046983	55
phosphorylation	GO:0016310	0.048488	98
response to cytokine	GO:0034097	0.049432	66
