# Supplementary material for: The Nucleosome Remodelling and Deacetylation complex coordinates the transcriptional response to lineage commitment in pluripotent cells
Source: Biol Open. 2024 Jan 22;13(1):bio060101. doi: 10.1242/bio.060101 (PMC10836651; doi:10.1242/bio.060101)
Supplement: Table S3. [file biolopen-13-060101-TableS3.xlsx]

## Sheet: 96_NSD_UP_DEG
Enpp2
Pou3f1
Myrf
Gfra1
Bcl11a
Cthrc1
Cxcl12
Rxrg
Ncan
Dll1
Arhgef28
Ttc21b
Trim46
Otx2
Lrp2
Cend1
Pla2g10
Fgf5
Artn
Sema3f
Nptxr
Epha1
Sema3e
Sox4
Mt3
Skil
Foxp1
Nfasc
Kndc1
Pbx1
Prtg
Nrxn1
Igsf21
Slc1a3
Lef1
Fzd2
Nrsn2
Slc7a11
Smo
Trio
Gja1
Dbn1
Zic5
Grhl2
Emb
Sall2
Crmp1
Sox1
Acsl4
Etv4
Map1b
Nnat
Pcsk9
Zfp423
Hes6
Marcks
Sptbn4
Metrn
Ina
Lsr
Lamb1
Mapk3
Lin28a
Rarg
Myc
Csf1r
Pten
Mdk
Itga3
Lgr4
Kras
Chd7
Pafah1b3
Sall1
Tmem126a
Foxn4
Trpv2
Tulp1
Pfn1
Kdm6b
Zic3
Sult4a1
Sigmar1
Twf2
Tuba1a
Wdr89
Epha2
Folr1
Aplp1
Uqcrq
Mdga1
Marcksl1
Tiam1
Dpf2
Ier2
Pin1

## Sheet: 115_NSD_DOWN_DEG
Phgdh
Bex1
Nme1
Iqgap1
Olig3
Nars
Cfl1
Gsk3b
Tug1
Stmn1
Rps7
Utp3
Rpl4
Ccnd1
Brca2
Hsp90aa1
Hsp90ab1
Ptk2b
Actl6a
Trp53
Capzb
Llph
Sall4
Arcn1
Hdac2
Vps35
Eed
Psap
Rnf7
Bloc1s1
Rbbp7
Prkci
Cul4b
Grcc10
Zfp36l1
Ctnna1
Atp6ap2
Eif2b4
Pias2
Idh2
Fry
Sod2
Sdc4
Ehd1
Qars
Fn1
Wdr5
Anxa7
Lamc1
Vcan
Spint1
Stmn2
Gcm1
Sema4b
Apoe
Sgk1
B4galt6
Grn
Mfn1
Il6st
Hexa
Cobl
Cd24a
Hexb
Vim
Hes1
Aspa
St14
Sall3
Cd9
Dlg5
Rgma
Mal
Plpp3
Stat3
Nkx6-2
Abcb1b
Ctsc
Jakmip1
Ulk1
Grhl3
Sema5a
Kit
Sfrp1
Lpar1
Eef2k
Fcgr2b
Lyn
Jag1
Irx2
Adgrg1
Lama1
Anxa2
Smarcd3
Ackr3
Id4
Bcl6
Ngfr
Mapt
Ak7
Ndrg1
Epha4
2510009E07Rik
Khdc3
Tbx3
Lamc2
Osm
Rac2
Tfap2c
Jam2
Il34
Mme
S1pr1
Ablim1
Trpm1
