# Supplementary material for: The Nucleosome Remodelling and Deacetylation complex coordinates the transcriptional response to lineage commitment in pluripotent cells
Source: Biol Open. 2024 Jan 22;13(1):bio060101. doi: 10.1242/bio.060101 (PMC10836651; doi:10.1242/bio.060101)
Supplement: Table S4. [file biolopen-13-060101-TableS4.xlsx]

## Sheet: WT cells
Gene name	GO dataset
Sap30	Stem Cell Population Maintenance GO:0019827
Tead4	Stem Cell Population Maintenance GO:0019827
Hes1	Stem Cell Population Maintenance GO:0019827
Stat3	Stem Cell Population Maintenance GO:0019827
Sfrp1	Stem Cell Population Maintenance GO:0019828
Klf4	Stem Cell Population Maintenance GO:0019829
Nanog	Stem Cell Population Maintenance GO:0019830
Tbx3	Stem Cell Population Maintenance GO:0019831
Esrrb	Stem Cell Population Maintenance GO:0019832
Tcl1	Stem Cell Population Maintenance GO:0019833
Prdm14	Stem Cell Population Maintenance GO:0019834
Kit	Stem Cell Population Maintenance GO:0019835
Tfap2c	Stem Cell Population Maintenance GO:0019836
Rbbp7	Stem Cell Population Maintenance GO:0019837
Sall4	Stem Cell Population Maintenance GO:0019838
Kdm3a	Stem Cell Population Maintenance GO:0019839
Hdac2	Stem Cell Population Maintenance GO:0019840
Actl6a	Stem Cell Population Maintenance GO:0019841
Kndc1	Neurogenesis GO:00220008
Sall1	Neurogenesis GO:00220008
Uqcrq	Neurogenesis GO:00220008
Pou5f1	Stem Cell Population Maintenance GO:0019841
Csf1r	Neurogenesis GO:00220008
Cend1	Neurogenesis GO:00220008
Dll1	Neurogenesis GO:00220008
Dnmt3b	Neurogenesis GO:00220008
Lef1	Neurogenesis GO:00220008
Enpp2	Neurogenesis GO:00220008
Cxcl12	Neurogenesis GO:00220008
Prtg	Neurogenesis GO:00220008
Cthrc1	Neurogenesis GO:00220008
Pou3f1	Neurogenesis GO:00220008
Acsl4	Neurogenesis GO:00220008
Map1b	Neurogenesis GO:00220008
Mdk	Neurogenesis GO:00220008
Skil	Neurogenesis GO:00220008
Cacng7	Neurogenesis GO:00220008
Nptxr	Neurogenesis GO:00220008
Nfasc	Neurogenesis GO:00220008
Artn	Neurogenesis GO:00220008
Fgf5	Neurogenesis GO:00220008
Metrn	Neurogenesis GO:00220008
Ranbp1	Neurogenesis GO:00220008
Trio	Neurogenesis GO:00220008
Ncan	Neurogenesis GO:00220008
Slc1a3	Neurogenesis GO:00220008
Ttc21b	Neurogenesis GO:00220008
Mapk3	Neurogenesis GO:00220008
Kras	Neurogenesis GO:00220008
Hes6	Neurogenesis GO:00220008
Trim46	Neurogenesis GO:00220008
Fzd2	Neurogenesis GO:00220008
Bcl11a	Neurogenesis GO:00220008
Smo	Neurogenesis GO:00220008
Sptbn4	Neurogenesis GO:00220008
Sema3e	Neurogenesis GO:00220008
Pbx1	Neurogenesis GO:00220008
Arhgef28	Neurogenesis GO:00220008
Otx2	Neurogenesis GO:00220008
Pten	Neurogenesis GO:00220008
Etv4	Neurogenesis GO:00220008
Marcks	Neurogenesis GO:00220008
Lin28a	Neurogenesis GO:00220008
Crmp1	Neurogenesis GO:00220008
Tuba1a	Neurogenesis GO:00220008
H2−K1	Neurogenesis GO:00220008
Pla2g10	Neurogenesis GO:00220008
Foxp1	Neurogenesis GO:00220008
Myrf	Neurogenesis GO:00220008
Lrp2	Neurogenesis GO:00220008
Mt3	Neurogenesis GO:00220008
Dbn1	Neurogenesis GO:00220008
Emb	Neurogenesis GO:00220008
Gja1	Neurogenesis GO:00220008
Sema3f	Neurogenesis GO:00220008
Sox1	Neurogenesis GO:00220008

## Sheet: Mbd3 KO cells
Gene name	GO dataset
Pou5f1	Stem Cell Population Maintenance GO:0019841
Csf1r	Neurogenesis GO:00220008
Actl6a	Stem Cell Population Maintenance GO:0019841
Sall4	Stem Cell Population Maintenance GO:0019841
Kdm3a	Stem Cell Population Maintenance GO:0019841
Hdac2	Stem Cell Population Maintenance GO:0019841
Sall1	Neurogenesis GO:00220008
Sfrp1	Stem Cell Population Maintenance GO:0019841
Prdm14	Stem Cell Population Maintenance GO:0019841
Hes1	Stem Cell Population Maintenance GO:0019841
Kit	Stem Cell Population Maintenance GO:0019841
Tfap2c	Stem Cell Population Maintenance GO:0019841
Tcl1	Stem Cell Population Maintenance GO:0019841
Esrrb	Stem Cell Population Maintenance GO:0019841
Klf4	Stem Cell Population Maintenance GO:0019841
Nanog	Stem Cell Population Maintenance GO:0019841
Tbx3	Stem Cell Population Maintenance GO:0019841
Sap30	Stem Cell Population Maintenance GO:0019841
Stat3	Stem Cell Population Maintenance GO:0019841
Tead4	Stem Cell Population Maintenance GO:0019841
Slc1a3	Neurogenesis GO:00220008
Etv4	Neurogenesis GO:00220008
Lin28a	Neurogenesis GO:00220008
Dnmt3b	Neurogenesis GO:00220008
Crmp1	Neurogenesis GO:00220008
Foxp1	Neurogenesis GO:00220008
Cend1	Neurogenesis GO:00220008
Sema3e	Neurogenesis GO:00220008
Metrn	Neurogenesis GO:00220008
Kndc1	Neurogenesis GO:00220008
Lrp2	Neurogenesis GO:00220008
Pla2g10	Neurogenesis GO:00220008
Mt3	Neurogenesis GO:00220008
Cacng7	Neurogenesis GO:00220008
H2−K1	Neurogenesis GO:00220008
Arhgef28	Neurogenesis GO:00220008
Sptbn4	Neurogenesis GO:00220008
Myrf	Neurogenesis GO:00220008
Hes6	Neurogenesis GO:00220008
Ncan	Neurogenesis GO:00220008
Artn	Neurogenesis GO:00220008
Ttc21b	Neurogenesis GO:00220008
Gja1	Neurogenesis GO:00220008
Skil	Neurogenesis GO:00220008
Emb	Neurogenesis GO:00220008
Lef1	Neurogenesis GO:00220008
Map1b	Neurogenesis GO:00220008
Cthrc1	Neurogenesis GO:00220008
Pou3f1	Neurogenesis GO:00220008
Mdk	Neurogenesis GO:00220008
Tuba1a	Neurogenesis GO:00220008
Ranbp1	Neurogenesis GO:00220008
Uqcrq	Neurogenesis GO:00220008
Rbbp7	Neurogenesis GO:00220008
Nptxr	Neurogenesis GO:00220008
Prtg	Neurogenesis GO:00220008
Pbx1	Neurogenesis GO:00220008
Dll1	Neurogenesis GO:00220008
Bcl11a	Neurogenesis GO:00220008
Otx2	Neurogenesis GO:00220008
Enpp2	Neurogenesis GO:00220008
Trim46	Neurogenesis GO:00220008
Marcks	Neurogenesis GO:00220008
Nfasc	Neurogenesis GO:00220008
Sox1	Neurogenesis GO:00220008
Trio	Neurogenesis GO:00220008
Acsl4	Neurogenesis GO:00220008
Sema3f	Neurogenesis GO:00220008
Cxcl12	Neurogenesis GO:00220008
Smo	Neurogenesis GO:00220008
Fzd2	Neurogenesis GO:00220008
Fgf5	Neurogenesis GO:00220008
Dbn1	Neurogenesis GO:00220008
Kras	Neurogenesis GO:00220008
Pten	Neurogenesis GO:00220008
Mapk3	Neurogenesis GO:00220008
